# Supplementary material for: Bacterial genome reconstruction and community profiling in Neotropical Drosophila
Source: Sci Rep. 2026 Jan 29;16:6601. doi: 10.1038/s41598-026-36282-y (PMC12913781; doi:10.1038/s41598-026-36282-y)
Supplement: Supplementary file 1 — Supplementary Material 1 [file 41598_2026_36282_MOESM1_ESM.xlsx]

## Sheet: Supplementary Table S1
	Supplementary table 1. Summary of sequencing and metagenome-assembled genome (MAG) recovery across Drosophila libraries. Columns show: Index (sample number), Library (sample ID), Species, Read length (in base pairs), Initial library size (number of raw reads), Size (GB) (corresponding to the raw data size), Final library size (number of reads after quality filtering), Size (GB) (corresponding to …
	Index	Library	Species	Read length (pb)	Initial Lib size	Size (GB)	Final Lib Size	Size (GB)	No. High Quality MAGs	No. Medium Quality MAGS
	1	Damag	D.amaguana	151	143613112	50	86933161	31	6	5
	2	Dasiri	D. asiri	151	97189938	34	41894478	15	5	1
	3	Dcarl	D. carlosvilelai	151	78925708	27	11526163	4	1	0
	4	Dcash	D. cashapamba	151	151047380	52	21749068	4.4	3	0
	5	Dchor	D. chorlavi	151	66854697	23	29743185	6	0	1
	6	Dguac	D. guacamayos	151	63755141	22	20525293	4.2	4	2
	24	Dguayllabambae	D. guayllabambae	151	67473268	24	7759454	2.7	2	1
	7	Dmach	D. machachensis	151	138379941	48	56637119	12	4	1
	8	Dmeso	D. mesophragmatica	151	55261099	20	11044575	4.5	0	0
	9	Dnam	Species B (nambillo)	151	66600222	23	19556065	4	1	1
	10	Dneoama	D. neoamaguana	151	161112709	56	66949851	14	4	0
	21	Dneoasiri	D. neoasiri	151	58391939	21	20108772	4.1	4	2
	11	Dnina	D. ninarumi	151	24339712	8.4	7668414	2.7	5	4
	12	Dpapallacta	D. papallacta	151	65779639	23	31670275	11	1	1
	13	Dpaso	D. pasochoensis	151	55018377	19	14473510	3	1	2
	22	Dquitensis	D. quitensis	151	74221873	26	15317676	5.3	0	0
	14	Drucux	D. rucux	151	69466553	24	22051606	4.5	1	0
	15	Dsang	D. chamanapamba	151	55440799	20	21601005	4.4	4	0
	23	Dshunku	D. shunku	151	74020819	26	24086222	4.9	3	3
	16	Dtars	D. tarsata	151	64358320	23	19972483	4.1	2	0
	17	Dulba	D. ulba	151	81392066	29	25916479	9	2	1
	18	Durcu	D. urcu	151	113759505	40	35049019	13	4	1
	19	Dvale	D. valenteae	151	63665114	22	26753417	5.4	5	1
	20	Dyanayuyu	D. yanayuyu	151	73519010	26	54891947	19	2	0

## Sheet: Supplementary Table S2
	Supplementary Table 2. Relative abundance of bacterial genera across Drosophila samples based on Bracken results. Abundances represent the proportion of reads assigned to each genus after taxonomic classification and normalization within each sample.
	SampleID	Damag	Dasiri	Dcarl	Dcash	Dchor	Dguac	Dguayllabambae	Dmach	Dmeso	Dnam	Dneoama	Dneoasiri	Dnina	Dpapallacta	Dpaso	Dquitensis	Drucux	Dsang	Dshunku	Dtars	Dulba	Durcu	Dvale	Dyanayuyu
	Acinetobacter	0.00298	0.00467	0.02879	0.00826	0.01214	0.00914	0.00518	0.00154	0.01232	0.01271	0.00938	0.00397	0.07948	0.00307	0.01178	0.03015	0.01313	0.00371	0.00553	0.03114	0.00075	0.00624	0.00504	0.01118
	Actinomyces	0.00012	0.00017	0.00000	0.00116	0.00319	0.00000	0.00072	0.00000	0.00298	0.00000	0.00084	0.00000	0.00000	0.00000	0.00000	0.00000	0.00000	0.00000	0.00065	0.01581	0.00000	0.00221	0.00000	0.00207
	Adhaeretor	0.00000	0.00000	0.15296	0.00000	0.00000	0.00000	0.00000	0.00000	0.00000	0.00000	0.00000	0.00000	0.00340	0.00000	0.00000	0.00000	0.00000	0.00000	0.00000	0.00000	0.00000	0.00000	0.00000	0.00000
	Aeromonas	0.00073	0.00115	0.00931	0.00352	0.00448	0.00330	0.00260	0.00058	0.00466	0.00328	0.00280	0.00170	0.00118	0.00313	0.00303	0.00000	0.00444	0.00186	0.00186	0.00574	0.00030	0.00210	0.00112	0.00325
	Aliarcobacter	0.00012	0.00018	0.00766	0.00291	0.00434	0.00195	0.00077	0.00019	0.00363	0.00000	0.00208	0.00000	0.00000	0.00037	0.00325	0.00000	0.00343	0.00000	0.00128	0.00543	0.00000	0.00072	0.00096	0.00331
	Anabaena	0.00000	0.00000	0.00000	0.00000	0.00000	0.00000	0.00000	0.00000	0.00000	0.00000	0.00144	0.00000	0.00000	0.00000	0.00000	0.00000	0.00000	0.00000	0.00000	0.00000	0.00000	0.00000	0.00000	0.00000
	Arcobacter	0.00016	0.00028	0.00000	0.00242	0.00285	0.00190	0.00105	0.00014	0.00324	0.00279	0.00229	0.00000	0.00000	0.00034	0.00000	0.00000	0.00301	0.00000	0.00148	0.00444	0.00000	0.00088	0.00076	0.00210
	Arthrobacter	0.00017	0.00050	0.00906	0.00261	0.00301	0.00328	0.00197	0.00029	0.00502	0.00289	0.00184	0.00073	0.00000	0.00073	0.00513	0.00000	0.00267	0.00084	0.00205	0.00557	0.00029	0.00114	0.00079	0.00268
	Azospirillum	0.00050	0.00070	0.00000	0.00150	0.00000	0.00136	0.00045	0.00026	0.00000	0.00000	0.00075	0.00078	0.00000	0.00025	0.00000	0.00000	0.00000	0.00000	0.00000	0.00000	0.00029	0.00107	0.00054	0.00102
	Bacteroides	0.00114	0.00110	0.00815	0.01069	0.00520	0.00627	0.00190	0.00060	0.01478	0.00396	0.00385	0.00202	0.00000	0.00060	0.00544	0.00957	0.00512	0.00091	0.00365	0.00580	0.00032	0.00166	0.00139	0.00429
	Blattabacterium	0.00011	0.00011	0.00000	0.00154	0.00268	0.00127	0.00087	0.00014	0.00284	0.00000	0.00106	0.00000	0.00000	0.00000	0.00000	0.00000	0.00000	0.00000	0.00074	0.00000	0.00000	0.00041	0.00055	0.00079
	Borrelia	0.00011	0.00000	0.00000	0.00208	0.00162	0.00000	0.00046	0.00011	0.00000	0.00000	0.00122	0.00000	0.00000	0.00000	0.00000	0.00000	0.00000	0.00000	0.00056	0.00000	0.00000	0.00067	0.00045	0.00089
	Bradyrhizobium	0.00144	0.00199	0.01331	0.00608	0.00456	0.00490	0.00268	0.00108	0.00703	0.00511	0.00368	0.00201	0.00137	0.00168	0.00542	0.00973	0.00504	0.00182	0.00325	0.01067	0.00106	0.00343	0.00237	0.00469
	Brevundimonas	0.00026	0.00056	0.01071	0.00359	0.00000	0.00130	0.00058	0.00031	0.00000	0.00684	0.08686	0.00054	0.00000	0.00024	0.00000	0.00000	0.00000	0.00053	0.00081	0.00000	0.00034	0.00091	0.00053	0.00122
	Buttiauxella	0.00006	0.00011	0.00000	0.00299	0.00000	0.00000	0.00000	0.00126	0.00000	0.00000	0.00047	0.00000	0.00134	0.00424	0.00000	0.00000	0.00521	0.01080	0.00134	0.00000	0.00000	0.00000	0.00000	0.00000
	Campylobacter	0.00057	0.00080	0.01696	0.00602	0.00999	0.00648	0.00293	0.00056	0.00883	0.00793	0.00563	0.00122	0.00154	0.00095	0.00821	0.01902	0.01068	0.00110	0.00364	0.01360	0.00039	0.00279	0.00242	0.01145
	Capnocytophaga	0.00017	0.00027	0.00000	0.00274	0.00377	0.00000	0.00089	0.00015	0.00302	0.00000	0.00147	0.00000	0.00000	0.00029	0.00000	0.00000	0.00000	0.00000	0.00097	0.00000	0.00000	0.00048	0.00052	0.00172
	Caulobacter	0.00019	0.00043	0.00000	0.00000	0.00000	0.00115	0.00000	0.00034	0.00000	0.00000	0.00103	0.00000	0.00000	0.00000	0.00000	0.00000	0.00000	0.00000	0.00000	0.00000	0.00040	0.00050	0.00000	0.00072
	Cellulophaga	0.00016	0.00021	0.00000	0.00147	0.00156	0.00142	0.00049	0.00000	0.00000	0.00000	0.00104	0.00000	0.00000	0.00000	0.00000	0.00000	0.00000	0.00000	0.00060	0.00000	0.00000	0.00000	0.00044	0.00119
	Chryseobacterium	0.00109	0.00129	0.01817	0.00913	0.01329	0.00817	0.00519	0.00082	0.01238	0.00839	0.00908	0.00227	0.00194	0.00134	0.00918	0.02368	0.01197	0.00153	0.00512	0.01501	0.00051	0.00301	0.00354	0.00963
	Clostridioides	0.00012	0.00015	0.00000	0.00000	0.00317	0.00165	0.00071	0.00015	0.00318	0.00000	0.00219	0.00000	0.00000	0.00025	0.00000	0.00000	0.00239	0.00000	0.00143	0.00000	0.00000	0.00057	0.00054	0.00244
	Clostridium	0.00168	0.00205	0.05342	0.02654	0.03523	0.02251	0.01166	0.00213	0.04674	0.02625	0.02264	0.00385	0.00483	0.00334	0.03184	0.06180	0.03063	0.00357	0.01367	0.04626	0.00135	0.00820	0.00811	0.02667
	Corynebacterium	0.00134	0.00113	0.01498	0.01957	0.00596	0.00566	0.00793	0.00040	0.00676	0.13863	0.02615	0.00134	0.00000	0.00088	0.08286	0.00000	0.00387	0.00124	0.00265	0.00904	0.00036	0.00197	0.01695	0.00370
	Coxiella	0.00000	0.00000	0.00000	0.00568	0.00000	0.00000	0.00000	0.00000	0.00000	0.00000	0.00029	0.00000	0.00000	0.00000	0.00000	0.00000	0.00000	0.00000	0.00000	0.00000	0.00000	0.00000	0.00000	0.00000
	Cytobacillus	0.00010	0.00023	0.00000	0.00138	0.00000	0.00000	0.00040	0.00012	0.00237	0.00000	0.00103	0.00000	0.00000	0.00000	0.00000	0.00000	0.00000	0.00000	0.00000	0.00000	0.00000	0.00046	0.00044	0.00158
	Deinococcus	0.00010	0.00021	0.00000	0.00134	0.00000	0.00131	0.00102	0.00014	0.00000	0.00000	0.00107	0.00000	0.00000	0.00000	0.00000	0.00000	0.00000	0.00046	0.00000	0.00000	0.00000	0.00060	0.00041	0.00108
	Ehrlichia	0.00011	0.00019	0.00000	0.00000	0.00000	0.00000	0.00000	0.00009	0.00000	0.00000	0.00059	0.00000	0.00000	0.00000	0.00000	0.00000	0.00000	0.00000	0.00000	0.00000	0.00000	0.00000	0.00040	0.00082
	Flavobacterium	0.00150	0.00239	0.03143	0.01485	0.01333	0.01603	0.00610	0.00130	0.01680	0.01105	0.00766	0.00320	0.00248	0.00154	0.01354	0.02968	0.01461	0.00188	0.00756	0.01902	0.00074	0.00432	0.00391	0.01322
	Francisella	0.00017	0.00021	0.00000	0.00170	0.00221	0.00153	0.00081	0.00014	0.00241	0.00000	0.00170	0.00000	0.00000	0.00025	0.00000	0.00000	0.00245	0.00000	0.00105	0.00437	0.00000	0.00112	0.00057	0.00236
	Gluconacetobacter	0.00319	0.01824	0.00000	0.00000	0.00188	0.00234	0.00249	0.00673	0.00000	0.00000	0.00000	0.01241	0.00339	0.00000	0.00000	0.00000	0.00000	0.00136	0.00735	0.00410	0.01089	0.00283	0.00765	0.00205
	Granulibacter	0.00167	0.00243	0.00000	0.00000	0.00000	0.00000	0.00046	0.00046	0.00000	0.00000	0.00000	0.00207	0.00000	0.00000	0.00000	0.00000	0.00000	0.00081	0.00000	0.00000	0.00030	0.00246	0.00114	0.00101
	Haemophilus	0.00027	0.00033	0.00000	0.00166	0.00000	0.00166	0.00056	0.00031	0.00000	0.00000	0.00142	0.00000	0.00000	0.00034	0.00000	0.00000	0.00000	0.00114	0.00114	0.00000	0.00000	0.00060	0.00045	0.00116
	Halomonas	0.00050	0.00084	0.00000	0.00221	0.00218	0.00186	0.00109	0.00033	0.00328	0.00000	0.00187	0.00090	0.00000	0.00143	0.00000	0.00000	0.00308	0.00114	0.00111	0.00000	0.00023	0.00150	0.00098	0.00189
	Helicobacter	0.00019	0.00036	0.00000	0.00154	0.00184	0.00209	0.00070	0.00017	0.00000	0.00295	0.00161	0.00000	0.00000	0.00030	0.00000	0.00000	0.00301	0.00000	0.00115	0.00000	0.00000	0.00067	0.00070	0.00474
	Kitasatospora	0.00004	0.00000	0.00000	0.00000	0.00000	0.00124	0.00000	0.00000	0.00000	0.00000	0.00050	0.00000	0.00000	0.00000	0.00000	0.00000	0.00000	0.00000	0.00000	0.00000	0.00000	0.00040	0.00000	0.00085
	Komagataeibacter	0.01584	0.03856	0.00000	0.00286	0.00687	0.00634	0.00768	0.01489	0.00000	0.00000	0.00000	0.04311	0.01613	0.00058	0.00000	0.00000	0.00000	0.01504	0.00897	0.01468	0.01470	0.02338	0.02129	0.00790
	Lacinutrix	0.00006	0.00000	0.00000	0.00000	0.00000	0.00000	0.00039	0.00000	0.00000	0.00000	0.00077	0.00000	0.00000	0.00000	0.00000	0.00000	0.00000	0.00000	0.00000	0.00000	0.00000	0.00000	0.00040	0.00081
	Legionella	0.00058	0.00092	0.00629	0.00227	0.00272	0.00319	0.00168	0.00030	0.00299	0.00000	0.00203	0.00124	0.00000	0.00048	0.00284	0.00000	0.00465	0.00065	0.00134	0.00460	0.00014	0.00135	0.00099	0.00319
	Listeria	0.00027	0.00025	0.00000	0.00260	0.00000	0.00166	0.00067	0.00017	0.00000	0.00287	0.00140	0.00046	0.00000	0.00000	0.00000	0.00000	0.00213	0.00000	0.00090	0.00000	0.00016	0.00063	0.00040	0.00211
	Lutibacter	0.00007	0.00000	0.00000	0.00112	0.00000	0.00000	0.00000	0.00009	0.00000	0.00000	0.00079	0.00000	0.00000	0.00000	0.00000	0.00000	0.00000	0.00000	0.00000	0.00000	0.00000	0.00045	0.00037	0.00079
	Lysobacter	0.00024	0.00061	0.00000	0.00240	0.00298	0.00220	0.00269	0.00027	0.00612	0.00279	0.00197	0.00069	0.00000	0.00066	0.00378	0.00000	0.00326	0.00052	0.00159	0.00455	0.00018	0.00130	0.00068	0.00283
	Malaciobacter	0.00007	0.00012	0.00000	0.00176	0.00194	0.00166	0.00075	0.00011	0.00000	0.00000	0.00172	0.00000	0.00000	0.00000	0.00000	0.00000	0.00694	0.00000	0.00102	0.01314	0.00021	0.00073	0.00070	0.00458
	Mannheimia	0.00008	0.00000	0.00000	0.00000	0.00000	0.00000	0.00000	0.00016	0.00000	0.00000	0.00043	0.00000	0.00000	0.00031	0.00000	0.00000	0.00000	0.00061	0.00000	0.00000	0.00000	0.00000	0.00000	0.00074
	Marinobacter	0.00054	0.00045	0.00000	0.00120	0.00000	0.00000	0.00058	0.00017	0.00000	0.00000	0.00082	0.00043	0.00000	0.00050	0.00000	0.00000	0.00000	0.00057	0.00000	0.00000	0.00000	0.00064	0.00059	0.00106
	Methylobacterium	0.00039	0.00053	0.00000	0.00000	0.00000	0.00140	0.00064	0.00025	0.00000	0.00000	0.00054	0.00053	0.00000	0.00028	0.00000	0.00000	0.00000	0.00000	0.00061	0.00000	0.00025	0.00064	0.00050	0.00099
	Moellerella	0.00013	0.00017	0.00000	0.00305	0.00000	0.00000	0.00000	0.00041	0.00000	0.00670	0.00281	0.00000	0.00000	0.00076	0.00000	0.00000	0.00310	0.00117	0.00000	0.00000	0.00000	0.00000	0.00079	0.00000
	Moraxella	0.00017	0.00029	0.00000	0.00000	0.00000	0.00000	0.00052	0.00017	0.00000	0.00000	0.00091	0.00000	0.00000	0.00023	0.00000	0.00000	0.00000	0.00000	0.00000	0.00000	0.00000	0.00000	0.00034	0.00096
	Mucilaginibacter	0.00034	0.00042	0.00000	0.00186	0.00182	0.00213	0.00073	0.00023	0.00000	0.00000	0.00174	0.00053	0.00000	0.00043	0.00000	0.00000	0.00000	0.00041	0.00096	0.00374	0.00014	0.00072	0.00079	0.00185
	Mycobacterium	0.00032	0.00052	0.00848	0.00403	0.00427	0.00328	0.00294	0.00029	0.00645	0.00356	0.00240	0.00070	0.00000	0.00065	0.00596	0.00000	0.00305	0.00068	0.00173	0.00803	0.00023	0.00140	0.00079	0.00470
	Mycolicibacterium	0.00029	0.00050	0.00924	0.00375	0.00354	0.00342	0.00140	0.00026	0.00398	0.00408	0.00217	0.00062	0.00000	0.00085	0.00366	0.00000	0.00378	0.00060	0.00211	0.00489	0.00030	0.00148	0.00082	0.00391
	Mycoplasma	0.00017	0.00028	0.01031	0.00350	0.00427	0.00385	0.00122	0.00050	0.00468	0.00388	0.00278	0.00113	0.00000	0.00054	0.00359	0.00940	0.00420	0.00000	0.00181	0.00577	0.00072	0.00094	0.00102	0.00345
	Myroides	0.00031	0.00029	0.00000	0.00112	0.00181	0.00144	0.00061	0.00014	0.00000	0.00000	0.00083	0.00000	0.00000	0.00000	0.00000	0.00000	0.00000	0.00000	0.00089	0.00000	0.00000	0.00043	0.00060	0.00191
	Myxococcus	0.00004	0.00000	0.00000	0.00000	0.00000	0.00000	0.00000	0.00000	0.00000	0.00000	0.00065	0.00000	0.00000	0.00000	0.00000	0.00000	0.00000	0.00000	0.00000	0.00000	0.00000	0.00000	0.00000	0.00000
	Neisseria	0.00046	0.00062	0.00000	0.00177	0.00241	0.00136	0.00082	0.00031	0.00236	0.00000	0.00124	0.00068	0.00000	0.00054	0.00000	0.00000	0.00000	0.00048	0.00083	0.00000	0.00021	0.00098	0.00084	0.00112
	Nocardia	0.00017	0.00029	0.00000	0.00203	0.00215	0.00214	0.00085	0.00016	0.00318	0.00000	0.00121	0.00000	0.00000	0.00042	0.00344	0.00000	0.00270	0.00052	0.00097	0.00386	0.00020	0.00094	0.00051	0.00206
	Nostoc	0.00043	0.00057	0.01360	0.00799	0.00835	0.00496	0.00414	0.00031	0.01014	0.00529	0.01896	0.00099	0.00123	0.00092	0.00751	0.01428	0.00622	0.00099	0.00304	0.01078	0.00025	0.00239	0.00189	0.00661
	Orientia	0.00000	0.00000	0.00000	0.00000	0.00000	0.00000	0.00000	0.00000	0.00000	0.00000	0.00033	0.00121	0.00000	0.00000	0.00000	0.00000	0.00000	0.00000	0.00000	0.00000	0.00000	0.00000	0.00000	0.00000
	Paeniclostridium	0.00000	0.00000	0.00000	0.00000	0.00000	0.00000	0.00000	0.00000	0.00000	0.00000	0.00050	0.00000	0.00000	0.00000	0.00000	0.00000	0.00000	0.00000	0.00000	0.00000	0.00000	0.00000	0.00000	0.00169
	Paraclostridium	0.00012	0.00000	0.00000	0.00000	0.00000	0.00000	0.00000	0.00000	0.00000	0.00000	0.00066	0.00000	0.00000	0.00000	0.00000	0.00000	0.00000	0.00000	0.00000	0.00000	0.00000	0.00000	0.00000	0.00000
	Paracoccus	0.00073	0.00117	0.00000	0.00000	0.00000	0.00000	0.00105	0.00059	0.00000	0.00000	0.00091	0.00136	0.00000	0.00037	0.00000	0.00000	0.00000	0.00083	0.00080	0.00000	0.00061	0.00138	0.00098	0.00117
	Pasteurella	0.00011	0.00020	0.00000	0.00129	0.00000	0.00000	0.00000	0.00017	0.00000	0.00000	0.00073	0.00000	0.00000	0.00000	0.00000	0.00000	0.00000	0.00066	0.00000	0.00000	0.00000	0.00000	0.00039	0.00091
	Pedobacter	0.00029	0.00034	0.00000	0.00209	0.00234	0.00173	0.00133	0.00018	0.00284	0.00000	0.00171	0.00056	0.00000	0.00029	0.00000	0.00000	0.00218	0.00000	0.00146	0.00000	0.00014	0.00072	0.00110	0.00249
	Photobacterium	0.00065	0.00072	0.00000	0.00276	0.00182	0.00194	0.00111	0.00052	0.00000	0.00287	0.00158	0.00079	0.00000	0.00119	0.00000	0.00000	0.00218	0.00152	0.00107	0.00000	0.00015	0.00096	0.00092	0.00153
	Planococcus	0.00024	0.00045	0.00000	0.00000	0.00000	0.00113	0.00000	0.00000	0.00000	0.00000	0.00073	0.00000	0.00000	0.00024	0.00000	0.00000	0.00000	0.00000	0.00000	0.00000	0.00000	0.00042	0.00054	0.00086
	Polaribacter	0.00027	0.00043	0.01223	0.00455	0.00422	0.00297	0.00145	0.00029	0.00517	0.00347	0.00385	0.00079	0.00104	0.00055	0.00516	0.01338	0.00515	0.00048	0.00206	0.00600	0.00019	0.00127	0.00149	0.00481
	Polynucleobacter	0.00061	0.00077	0.00000	0.00000	0.00000	0.00000	0.00000	0.00017	0.00000	0.00000	0.00109	0.00067	0.00000	0.00026	0.00000	0.00000	0.00000	0.00000	0.00000	0.00000	0.00000	0.00082	0.00068	0.00073
	Prevotella	0.00054	0.00072	0.00000	0.00469	0.00576	0.00348	0.00286	0.00039	0.01766	0.00000	0.00249	0.00104	0.00000	0.00044	0.00418	0.00709	0.00337	0.00058	0.00220	0.00508	0.00019	0.00115	0.00112	0.00269
	Priestia	0.00024	0.00067	0.00000	0.00267	0.00238	0.00252	0.00116	0.00017	0.00365	0.00000	0.00195	0.00000	0.00000	0.00035	0.00000	0.00000	0.00283	0.00000	0.00123	0.00000	0.00000	0.00068	0.00106	0.00235
	Pseudomonas	0.00559	0.01080	0.06106	0.02327	0.02375	0.02468	0.01752	0.00355	0.03109	0.02161	0.01829	0.01146	0.00669	0.02128	0.02821	0.04436	0.02555	0.00940	0.01515	0.07098	0.00292	0.01438	0.00846	0.03248
	Psychrobacter	0.00046	0.00060	0.00000	0.00109	0.00000	0.00000	0.00098	0.00017	0.00000	0.00000	0.00085	0.00060	0.00000	0.00030	0.00000	0.00000	0.00000	0.00044	0.00000	0.00000	0.00024	0.00075	0.00053	0.00112
	Rhodobacter	0.00010	0.00011	0.00000	0.00000	0.00000	0.00000	0.00000	0.00000	0.00000	0.00000	0.00000	0.00000	0.00000	0.00000	0.00000	0.00000	0.00000	0.00000	0.00000	0.00000	0.00000	0.00000	0.00000	0.00000
	Rhodococcus	0.00037	0.00045	0.00000	0.00237	0.00243	0.00237	0.00149	0.00024	0.00330	0.00000	0.00134	0.00132	0.00000	0.00084	0.00377	0.00988	0.00000	0.00061	0.00106	0.00538	0.00020	0.00110	0.00055	0.00274
	Rickettsia	0.00021	0.00033	0.00000	0.00236	0.00000	0.00000	0.00000	0.00014	0.00000	0.00000	0.00119	0.00046	0.00000	0.00000	0.00000	0.00000	0.00000	0.00000	0.00000	0.00000	0.00000	0.00041	0.00044	0.00101
	Ruegeria	0.00040	0.00056	0.00000	0.00000	0.00000	0.00000	0.00000	0.00019	0.00000	0.00000	0.00000	0.00058	0.00000	0.00000	0.00000	0.00000	0.00000	0.00000	0.00000	0.00000	0.00000	0.00071	0.00055	0.00087
	Salinicoccus	0.00000	0.00000	0.00000	0.00000	0.00000	0.00000	0.00000	0.00000	0.00000	0.00000	0.00000	0.00000	0.00000	0.00000	0.00000	0.00000	0.00000	0.00000	0.00000	0.00000	0.00000	0.00000	0.00000	0.00224
	Sphingobacterium	0.00090	0.00056	0.06297	0.00494	0.00282	0.00276	0.00122	0.00025	0.00367	0.00290	0.01219	0.00094	0.00000	0.00047	0.00393	0.00695	0.00306	0.00050	0.00208	0.00518	0.00018	0.00107	0.00279	0.00342
	Spiroplasma	0.00013	0.00022	0.00859	0.00401	0.00518	0.00321	0.00176	0.00021	0.00504	0.00450	0.00347	0.00043	0.00000	0.00041	0.00382	0.00936	0.00327	0.00056	0.00230	0.00611	0.00016	0.00120	0.00120	0.00338
	Streptomyces	0.00206	0.00363	0.07436	0.02425	0.02967	0.03267	0.02267	0.00265	0.07733	0.02339	0.01881	0.00773	0.00570	0.00656	0.04207	0.03519	0.04386	0.00673	0.02306	0.06508	0.00345	0.01206	0.00683	0.03123
	Sulfitobacter	0.00074	0.00117	0.00000	0.00000	0.00000	0.00000	0.00051	0.00029	0.00000	0.00000	0.00073	0.00135	0.00000	0.00046	0.00000	0.00000	0.00000	0.00087	0.00000	0.00000	0.00026	0.00132	0.00096	0.00275
	Tenacibaculum	0.00016	0.00013	0.00000	0.00128	0.00216	0.00000	0.00070	0.00011	0.00000	0.00000	0.00156	0.00000	0.00000	0.00000	0.00000	0.00000	0.00000	0.00000	0.00063	0.00000	0.00000	0.00000	0.00051	0.00114
	Thioalkalivibrio	0.00008	0.00029	0.00000	0.00000	0.00000	0.00000	0.00088	0.00000	0.00000	0.00000	0.00079	0.00000	0.00000	0.00000	0.00000	0.00000	0.00000	0.00000	0.00069	0.00000	0.00000	0.00061	0.00046	0.00152
	Thiodictyon	0.00000	0.00000	0.00000	0.00000	0.00000	0.00000	0.00044	0.00000	0.00000	0.00000	0.00067	0.00000	0.00000	0.00000	0.00000	0.00000	0.00000	0.00000	0.00128	0.00000	0.00000	0.00000	0.00000	0.00000
	Vibrio	0.00224	0.00343	0.02919	0.01487	0.01404	0.01122	0.00889	0.00282	0.01594	0.01716	0.01243	0.00361	0.00411	0.00778	0.01269	0.02788	0.01958	0.00970	0.00809	0.02048	0.00092	0.00884	0.00502	0.01260
	Winogradskyella	0.00016	0.00017	0.00000	0.00139	0.00168	0.00000	0.00052	0.00000	0.00000	0.00000	0.00152	0.00000	0.00000	0.00022	0.00000	0.00000	0.00000	0.00000	0.00095	0.00000	0.00000	0.00054	0.00055	0.00127
	Xanthomonas	0.00071	0.00091	0.01313	0.00401	0.00602	0.00433	0.00579	0.00151	0.00686	0.00386	0.00330	0.00144	0.00578	0.00114	0.00939	0.00000	0.00637	0.00128	0.00282	0.01224	0.00036	0.00386	0.00815	0.00651
	Xylella	0.00025	0.00000	0.00000	0.00000	0.00000	0.00000	0.00041	0.00000	0.00000	0.00000	0.00000	0.00000	0.00000	0.00000	0.00000	0.00000	0.00000	0.00000	0.00000	0.00000	0.00000	0.00000	0.00000	0.00000
	Zymomonas	0.00161	0.00100	0.00000	0.00000	0.00000	0.00000	0.00000	0.00013	0.00000	0.00000	0.00000	0.00130	0.00000	0.00000	0.00000	0.00000	0.00000	0.00000	0.00000	0.00000	0.00000	0.00072	0.00058	0.00000
	Acetobacter	0.12815	0.19584	0.01280	0.04206	0.50813	0.15732	0.38428	0.04718	0.00000	0.00000	0.00051	0.59879	0.53563	0.00386	0.06309	0.00000	0.00000	0.27050	0.02396	0.07116	0.03171	0.10563	0.15772	0.02555
	Gluconobacter	0.71581	0.59443	0.03383	0.06234	0.00534	0.18169	0.00719	0.73788	0.00000	0.00000	0.00000	0.14313	0.04688	0.00915	0.00698	0.01695	0.00000	0.12761	0.62028	0.07085	0.88517	0.19407	0.56458	0.47207
	Alcaligenes	0.00034	0.00059	0.04262	0.00765	0.00000	0.00000	0.00083	0.00016	0.00000	0.00695	0.29881	0.00053	0.00000	0.00056	0.00000	0.00000	0.02422	0.00000	0.00000	0.00000	0.00000	0.00077	0.00054	0.00089
	Levilactobacillus	0.00006	0.00054	0.00000	0.00000	0.01369	0.00000	0.12633	0.00000	0.04816	0.01292	0.00000	0.01371	0.00773	0.00421	0.00000	0.00000	0.03262	0.00000	0.00000	0.01940	0.00000	0.21165	0.00039	0.00000
	Carnobacterium	0.00231	0.00058	0.00000	0.00416	0.00000	0.00183	0.00064	0.00298	0.01036	0.02872	0.00912	0.00218	0.06446	0.01629	0.00000	0.11698	0.03052	0.00166	0.00113	0.00934	0.00030	0.00042	0.00143	0.00157
	Enterococcus	0.00180	0.00113	0.00909	0.01614	0.00407	0.01479	0.00267	0.00090	0.03426	0.02531	0.00266	0.00395	0.01126	0.00060	0.00000	0.01721	0.13209	0.00071	0.00524	0.01069	0.00154	0.00155	0.00142	0.01330
	Lactiplantibacillus	0.00000	0.00000	0.00000	0.00000	0.04343	0.00000	0.17208	0.00000	0.01796	0.00000	0.00139	0.00350	0.00000	0.00359	0.00000	0.00000	0.00000	0.00000	0.00000	0.00000	0.00000	0.00333	0.00089	0.00000
	Other_Lactobacillales	0.00324	0.00469	0.01593	0.02061	0.01481	0.03056	0.04392	0.00328	0.01764	0.03405	0.01665	0.00473	0.0065	0.0037	0.06896	0.03907	0.09658	0.00268	0.02066	0.02374	0.00316	0.00943	0.01102	0.03141
	Morganella	0.03120	0.00017	0.00000	0.11917	0.00000	0.11962	0.00167	0.06207	0.20046	0.11243	0.05217	0.03089	0.09009	0.05570	0.00000	0.00000	0.00331	0.01668	0.01051	0.00000	0.00656	0.00000	0.00563	0.00000
	Providencia	0.00258	0.00548	0.00790	0.18922	0.00331	0.06119	0.01628	0.00394	0.13460	0.22305	0.12400	0.00243	0.00463	0.00655	0.00000	0.15155	0.07819	0.03211	0.04036	0.01409	0.00721	0.00121	0.03420	0.00200
	Enterobacter	0.00160	0.00198	0.00000	0.01420	0.00303	0.00955	0.00270	0.00954	0.00708	0.01294	0.00381	0.00230	0.00789	0.04691	0.41034	0.02022	0.02354	0.05078	0.00791	0.07140	0.00075	0.00212	0.00196	0.00289
	Other_Enterobacterales	0.02394	0.02128	0.06547	0.15079	0.04691	0.09362	0.02896	0.05994	0.07076	0.14924	0.06707	0.02323	0.06595	0.5037	0.05249	0.15576	0.22775	0.36293	0.06442	0.12061	0.00614	0.26729	0.02532	0.04442
	Orbales	0.00388	0.01623	0.02185	0.01679	0.01337	0.01730	0.01732	0.00199	0.01773	0.00635	0.01607	0.01799	0.00270	0.00663	0.01147	0.01014	0.01096	0.00440	0.00930	0.02142	0.00182	0.01193	0.00734	0.02403
	Bacillales	0.00425	0.00772	0.08170	0.04684	0.04631	0.05228	0.02259	0.00690	0.05020	0.04217	0.03794	0.00729	0.01238	0.00627	0.04479	0.11072	0.04532	0.02038	0.02233	0.07908	0.00251	0.01802	0.01779	0.04947
	Other_Rhodospirillales	0.01205	0.02112	0.02444	0.01970	0.01176	0.01647	0.00737	0.00670	0.01606	0.00413	0.01286	0.01595	0.00231	0.00611	0.01822	0.00000	0.01276	0.01192	0.00958	0.02163	0.00625	0.02266	0.02555	0.02388
	Kraken report for Wolbachia
	name	taxonomy_id	taxonomy_lvl	Damag_num	Damag_frac	Dasiri_num	Dasiri_frac	Dcarl_num	Dcarl_frac	Dcash_num	Dcash_frac	Dchor_num	Dchor_frac	Dguac_num	Dguac_frac	Dguayllabambae_num	Dguayllabambae_frac	Dmach_num	Dmach_frac	Dmeso_num	Dmeso_frac	Dnam_num	Dnam_frac	Dneoama_num	Dneoama_frac	Dneoasiri_frac	Dnina_num	Dnina_frac	Dpapallacta_num	Dpapallacta_frac	Dpaso_num	Dpaso_frac	Dquitensis_num	Dquitensis_frac	Drucux_num	Drucux_frac	Dsang_num	Dsang_frac	Dshunku_num	Dshunku_frac	Dtars_num	Dtars_frac	Dulba_num	Dulba_frac	Durcu_num	Durcu_frac	Dvale_num	Dvale_frac	Dyanayuyu_num
	Wolbachia	953	G	14065	0.01	2921	0.01	153779	1.14	415	0	856	0	11448	0.04	5245	0.01	1026	0	4725	0	1370	0.01	4166	0	0.01	576887	6.99	973	0	1197	0	383	0	2456	0.01	5761	0.02	7988	0.02	6010	0.02	3672	0.01	6043	0.02	3773	0.01	4981
[truncated: 1 more columns]

## Sheet: Supplementary Table S3
	Supplementary Table S3. Summary of metagenome-assembled genomes (MAGs) recovered from Drosophila libraries. Columns show: BIN_ID (MAG identifier), Genome annotation (taxonomic classification), Closest placement reference (NCBI genome used for placement), Closest placement ANI (average nucleotide identity to the reference genome), Completeness (%), Contamination (%), Strain heterogeneity (%), Size…
	BIN_ID	Genome annotation	Closest Placement Reference	Closest Placement ANI	Completeness	Contamination	Strain heterogeneity	Size (pb)	Contigs	N50	Bin_type	Accession #
	Damag.001	d__Bacteria; p__Proteobacteria; c__Gammaproteobacteria; o__Enterobacterales; f__Enterobacteriaceae; g__Morganella;s__	"GCF_001676055.1"	94.06	100	1.08	0	4267608	103	224971	High Quality	ERS20881732
	Damag.002	d__Bacteria; p__Bacteroidota; c__Bacteroidia; o__Bacteroidales; f__Dysgonomonadaceae;g__Dysgonomonas;s__	-	-	99.96	2.07	36.36	3562565	147	98304	High Quality	ERS20881733
	Damag.003	d__Bacteria; p__Proteobacteria; c__Alphaproteobacteria; o__Acetobacterales; f__Acetobacteraceae; g__Acetobacter; s__Acetobacter thailandicus	GCF_011516655.1	98.67	99.5	0.03	0	2650911	178	28438	High Quality	ERS20881734
	Damag.004	d__Bacteria; p__Bacteroidota; c__Bacteroidia; o__Sphingobacteriales; f__Sphingobacteriaceae; g__Sphingobacterium;	-	-	90.54	1.27	0	3107411	595	7018	High Quality	ERS20881735
	Damag.005	d__Bacteria; p__Firmicutes; c__Bacilli; o__Lactobacillales; f__Enterococcaceae; g__Enterococcus;	-	-	98.88	2.09	0	3055684	58	87438	High Quality	ERS20881736
	Damag.006	d__Bacteria; p__Bacteroidota; c__Bacteroidia; o__Bacteroidales; f__Dysgonomonadaceae;g__Dysgonomonas;s__	-	-	93.62	3.83	87.5	3574306	419	15098	High Quality	ERS20881737
	Dasiri.001	d__Bacteria; p__Proteobacteria; c__Alphaproteobacteria; o__Acetobacterales; f__Acetobacteraceae; g__Acetobacter; s__Acetobacter thailandicus	GCF_011516655.1	98.73	99.5	0.5	100	2682707	78	65673	High Quality	ERS20881738
	Dasiri.002	d__Bacteria; p__Proteobacteria; c__Alphaproteobacteria; o__Acetobacterales; f__Acetobacteraceae; g__Gluconobacter_A; s__Gluconobacter_A cerinus	GCF_002723935.1	96.51	99.5	2.24	33.33	3743368	137	78874	High Quality	ERS20881739
	Dasiri.003	d__Bacteria; p__Proteobacteria; c__Alphaproteobacteria; o__Acetobacterales; f__Acetobacteraceae; g__Gluconobacter; s__Gluconobacter kondonii	GCF_002723995.1	96.92	97.51	2.74	33.33	2661748	145	52751	High Quality	ERS20881740
	Dasiri.004	d__Bacteria; p__Bacteroidota; c__Bacteroidia; o__Bacteroidales; f__Dysgonomonadaceae;g__Dysgonomonas;s__	-	-	96.38	1.66	20	3383581	314	15281	High Quality	ERS20881741
	Dasiri.005	d__Bacteria; p__Proteobacteria; c__Gammaproteobacteria; o__Pseudomonadales; f__Pseudomonadaceae; g__Entomomonas	GCF_003991975.1	78.05	91.82	0.94	25	2678457	245	14599	High Quality	ERS20881742
	Dcarl.001	d__Bacteria; p__Proteobacteria; c__Alphaproteobacteria; o__Rickettsiales; f__Anaplasmataceae; g__Wolbachia; s__Wolbachia pipientis	GCF_000008025.	99.5	98.36	0.73	100	1184547	179	8936	High Quality	ERS20881743
	Dcash.001	d__Bacteria; p__Proteobacteria; c__Gammaproteobacteria; o__Enterobacterales; f__Enterobacteriaceae; g__Providencia; s__Providencia sp003533305	-	-	100	0	0	3377059	123	453091	High Quality	ERS20881744
	Dcash.002	d__Bacteria; p__Proteobacteria; c__Gammaproteobacteria; o__Enterobacterales; f__Enterobacteriaceae; g__Morganella;s__	GCF_001676055.1	94.17	100	0.54	0	3933701	73	110981	High Quality	ERS20881745
	Dcash.003	d__Bacteria; p__Proteobacteria; c__Gammaproteobacteria; o__Enterobacterales; f__Enterobacteriaceae; g__Cedecea;	-	-	99.03	2.22	5.56	4943852	313	24882	High Quality	ERS20881746
	Dguac.001	d__Bacteria; p__Proteobacteria; c__Alphaproteobacteria; o__Acetobacterales; f__Acetobacteraceae; g__Acetobacter; s_Acetobacter persici			100	0.86	0	2786547	221	16674	High Quality	ERS20881747
	Dguac.002	d__Bacteria; p__Proteobacteria; c__Alphaproteobacteria; o__Acetobacterales; f__Acetobacteraceae; g__Gluconobacter; s__Gluconobacter kondonii	GCF_002723995.1	96.63	99.5	4.45	29.41	4100587	237	84755	High Quality	ERS20881748
	Dguac.003	d__Bacteria; p__Bacteroidota; c__Bacteroidia; o__Bacteroidales; f__Dysgonomonadaceae; g__Dysgonomonas; s__	-	-	98.91	0	0	3213054	95	6356	High Quality	ERS20881749
	Dguac.004	d__Bacteria; p__Proteobacteria; c__Gammaproteobacteria; o__Enterobacterales; f__Enterobacteriaceae; g__Morganella;s__			97.88	0.5	100	4177063	153	254091	High Quality	ERS20881750
	Dguayllabambae.001	d__Bacteria; p__Proteobacteria; c__Alphaproteobacteria; o__Acetobacterales; f__Acetobacteraceae; g__Acetobacter; s__Acetobacter tropicalis	GCF_001580915.1	98.05	100	0	0	3327021	33	186185	High Quality	ERS20881751
	Dguayllabambae.002	d__Bacteria; p__Proteobacteria; c__Alphaproteobacteria; o__Acetobacterales; f__Acetobacteraceae; g__Acetobacter; s__Acetobacter sicerae	GCF_011516765.1	96.48	99.83	0.75	50	3429116	106	60400	High Quality	ERS20881752
	Dmach.001	d__Bacteria; p__Bacteroidota; c__Bacteroidia; o__Bacteroidales; f__Dysgonomonadaceae; g__Dysgonomonas; s__	-	-	100	0.55	0	3219228	56	104914	High Quality	ERS20881753
	Dmach.002	d__Bacteria; p__Proteobacteria; c__Gammaproteobacteria; o__Enterobacterales; f__Enterobacteriaceae; g__Cedecea;			100	0.54	0	4515067	318	100877	High Quality	ERS20881754
	Dmach.003	d__Bacteria; p__Proteobacteria; c__Alphaproteobacteria; o__Acetobacterales; f__Acetobacteraceae; g__Acetobacter; s__Acetobacter thailandicus	GCF_011516655.1	98.82	99.5	1.16	33.33	2664203	137	47461	High Quality	ERS20881755
	Dmach.004	d__Bacteria; p__Proteobacteria; c__Gammaproteobacteria; o__Enterobacterales; f__Enterobacteriaceae; g__Cedecea;	-	-	98.17	0.9	0	4014294	77	129153	High Quality	ERS20881756
	Dnam.001	d__Bacteria; p__Proteobacteria; c__Gammaproteobacteria; o__Enterobacterales; f__Enterobacteriaceae; g__Providencia	-	-	97.03	2.43	28.57	4162589	338	16798	High Quality	ERS20881757
	Dneoama.001	d__Bacteria; p__Proteobacteria; c__Gammaproteobacteria; o__Burkholderiales; f__Burkholderiaceae; g__Alcaligenes; s__Alcaligenes pakistanensis	GCA_014652815.1	95.25	100	0	0	4116500	22	287392	High Quality	ERS20881758
	Dneoama.002	d__Bacteria; p__Proteobacteria; c__Gammaproteobacteria; o__Enterobacterales; f__Enterobacteriaceae; g__Providencia; s__Providencia sp003533305	GCA_003533305.1	98.66	100	0.03	0	4754091	29	359960	High Quality	ERS20881759
	Dneoama.003	d__Bacteria; p__Proteobacteria; c__Alphaproteobacteria; o__Caulobacterales; f__Caulobacteraceae; g__Brevundimonas; s__	GCF_900163625.1	90.76	99.68	0.65	0	3148901	28	206917	High Quality	ERS20881760
	Dneoama.004	d__Bacteria; p__Proteobacteria; c__Gammaproteobacteria; o__Enterobacterales; f__Enterobacteriaceae; g__Morganella; s__			95.72	1.21	0	3561287	535	8780	High Quality	ERS20881761
	Dneoasiri.002	d__Bacteria; p__Proteobacteria; c__Gammaproteobacteria; o__Enterobacterales; f__Enterobacteriaceae; g__Morganella; s__	GCF_001676055.1	94.06	95.35	2.77	25	3850156	802	6461	High Quality	ERS20881762
	Dneoasiri.003	d__Bacteria; p__Proteobacteria; c__Alphaproteobacteria; o__Acetobacterales; f__Acetobacteraceae; g__Acetobacter; s__Acetobacter thailandicus	GCF_011516655.1	98.87	95.02	1	0	2457113	32	129430	High Quality	ERS20881763
	Dneoasiri.004	d__Bacteria; p__Bacteroidota; c__Bacteroidia; o__Bacteroidales; f__Dysgonomonadaceae; g__Dysgonomonas; s__	-	-	94.26	2.19	25	3226844	333	13531	High Quality	ERS20881764
	Dneoasiri.005	d__Bacteria; p__Proteobacteria; c__Alphaproteobacteria; o__Acetobacterales; f__Acetobacteraceae; g__Gluconobacter_A; s__Gluconobacter_A cerinus	GCF_002723935.1	96.64	92.68	5	31.25	4166332	943	19590	High Quality	ERS20881765
	Dnina.005	d__Bacteria; p__Proteobacteria; c__Alphaproteobacteria; o__Rickettsiales; f__Anaplasmataceae; g__Wolbachia; s__Wolbachia pipientis	GCF_000008025.1	99.13	99.36	2.36	14.29	1366902	179	9960	High Quality	ERS20881766
	Dnina.006	d__Bacteria; p__Proteobacteria; c__Gammaproteobacteria; o__Pseudomonadales; f__Moraxellaceae; g__Acinetobacter; s__Acinetobacter guillouiae	GCF_000368145.1	96.48	90	3.74	24	3926171	1194	3925	High Quality	ERS20881767
	Dnina.008	d__Bacteria; p__Proteobacteria; c__Alphaproteobacteria; o__Acetobacterales; f__Acetobacteraceae; g__Acetobacter; s__Acetobacter thailandicus	GCF_011516655.1	98.73	97.01	2.16	33.33	2642693	285	64868	High Quality	ERS20881768
	Dnina.009	d__Bacteria; p__Proteobacteria; c__Gammaproteobacteria; o__Enterobacterales; f__Enterobacteriaceae; g__Cedecea;			97.21	4.14	36	3741999	115	10338	High Quality	ERS20881769
	Dnina.011	d__Bacteria; p__Proteobacteria; c__Gammaproteobacteria; o__Enterobacterales; f__Enterobacteriaceae; g__Morganella; s__	GCF_001676055.1	94.23	100	1.08	0	3927065	155	54280	High Quality	ERS20881770
	Dpapallacta.001	d__Bacteria; p__Proteobacteria; c__Gammaproteobacteria; o__Enterobacterales; f__Enterobacteriaceae; g__Rouxiella; s__	GCF_000257645.1	85.78	99.67	3.13	0	5095295	66	153713	High Quality	ERS20881771
	Dpaso.001	d__Bacteria; p__Proteobacteria; c__Gammaproteobacteria; o__Xanthomonadales; f__Xanthomonadaceae; g__Stenotrophomonas; s_Stenotrophomonas sp. LM091	-	97.77	91.52	2.87	22.73	4024033	1320	3854	High Quality	ERS20881772
	Drucux.001	d__Bacteria; p__Proteobacteria; c__Gammaproteobacteria; o__Enterobacterales; f__Enterobacteriaceae; g__Cedecea;	-	-	96.87	3.49	31.43	4114723	844	9710	High Quality	ERS20881773
	Dsang.001	d__Bacteria; p__Proteobacteria; c__Alphaproteobacteria; o__Acetobacterales; f__Acetobacteraceae; g__Gluconobacter_B; s__Gluconobacter_B wancherniae	GCF_007988885.1	98.73	100	2.25	12.5	2634338	21	168883	High Quality	ERS20881774
	Dsang.002	d__Bacteria; p__Proteobacteria; c__Gammaproteobacteria; o__Enterobacterales; f__Enterobacteriaceae; g__Cedecea;	-	-	99.25	5	64.29	4061081	145	59885	High Quality	ERS20881775
	Dsang.003	d__Bacteria; p__Proteobacteria; c__Alphaproteobacteria; o__Acetobacterales; f__Acetobacteraceae; g__Acetobacter; s__Acetobacter thailandicus	GCF_011516655.1	98.87	96.78	1.37	60	2507771	230	17200	High Quality	ERS20881776
	Dsang.004	d__Bacteria;p__Proteobacteria; c__Alphaproteobacteria; o__Acetobacterales; f__Acetobacteraceae; g__Acetobacter; s_Acetobacter persici	GCF_000613905.1	96.12	95.46	4.62	56.25	3652950	707	11139	High Quality	ERS20881777
	Dshunku.001	d__Bacteria; p__Bacteroidota; c__Bacteroidia; o__Bacteroidales; f__Dysgonomonadaceae; g__Dysgonomonas; s__	-		100	0	0	3255614	30	229638	High Quality	ERS20881778
	Dshunku.002	d__Bacteria; p__Proteobacteria; c__Alphaproteobacteria; o__Acetobacterales; f__Acetobacteraceae; g__Gluconobacter; s__Gluconobacter kondonii	GCF_002723995.1	96.7	99.5	1.49	0	3440161	227	125685	High Quality	ERS20881779
	Dshunku.003	d__Bacteria; p__Proteobacteria; c__Gammaproteobacteria; o__Enterobacterales; f__Enterobacteriaceae; g__Cedecea;	-	-	99.48	1.07	0	3962930	50	124974	High Quality	ERS20881780
	Dtars.001	d__Bacteria; p__Proteobacteria; c__Alphaproteobacteria; o__Acetobacterales; f__Acetobacteraceae; g__Acetobacter; s__Acetobacter thailandicus	GCF_011516655.1	98.88	94.8	3.32	25	2451420	484	6969	High Quality	ERS20881781
	Dtars.002	d__Bacteria; p__Proteobacteria; c__Alphaproteobacteria; o__Acetobacterales; f__Acetobacteraceae; g__Gluconobacter_B; s__Gluconobacter_B wancherniae	GCF_007988885.1	98.66	90	4.49	25	2837032	798	4368	High Quality	ERS20881782
	Dulba.001	d__Bacteria; p__Proteobacteria; c__Alphaproteobacteria; o__Acetobacterales; f__Acetobacteraceae; g__Gluconobacter; s__Gluconobacter kondonii	GCF_002723995.1	96.77	99.5	2.49	0	3320669	139	109363	High Quality	ERS20881783
	Dulba.002	d__Bacteria; p__Proteobacteria; c__Alphaproteobacteria; o__Acetobacterales; f__Acetobacteraceae; g__Acetobacter; s__Acetobacter thailandicus	GCF_011516655.1	98.53	93.41	2.64	50	2861847	636	5972	High Quality	ERS20881784
	Durcu.001	d__Bacteria; p__Proteobacteria; c__Alphaproteobacteria; o__Acetobacterales; f__Acetobacteraceae; g__Gluconobacter_B; s__Gluconobacter_B wancherniae	GCF_007988885.1	98.55	97.51	1.09	50	2958805	543	28134	High Quality	ERS20881785
	Durcu.003	d__Bacteria; p__Proteobacteria; c__Alphaproteobacteria; o__Acetobacterales; f__Acetobacteraceae; g__Acetobacter; s__Acetobacter thailandicus	GCF_011516655.1	98.63	96.5	2.04	42.86	2785294	84	18781	High Quality	ERS20881786
	Durcu.004	d__Bacteria; p__Proteobacteria; c__Alphaproteobacteria; o__Acetobacterales; f__Acetobacteraceae; g__Gluconobacter; s__Gluconobacter kondonii	GCF_002723995.1	97	90.06	3.44	80	3026097	145	8422	High Quality	ERS20881787
	Durcu.006	d__Bacteria; p__Firmicutes; c__Bacilli; o__Lactobacillales; f__Lactobacillaceae; g__Levilactobacillus; s__Levilactobacillus brevis	GCF_001433855.1	98.69	99.06	1.24	50	2871919	207	34208	High Quality	ERS20881788
	Dvale.001	d__Bacteria; p__Proteobacteria; c__Gammaproteobacteria; o__Enterobacterales; f__Enterobacteriaceae; g__Providencia; s__Providencia sp003533305	GCA_003533305.1	99.05	100	0	0	4644141	64	112218	High Quality	ERS20881789
	Dvale.002	d__Bacteria; p__Proteobacteria; c__Alphaproteobacteria; o__Acetobacterales; f__Acetobacteraceae; g__Acetobacter; s__Acetobacter thailandicus	GCF_011516655.1	98.77	99.25	0.5	100	2766664	144	51999	High Quality	ERS20881790
	Dvale.003	d__Bacteria; p__Proteobacteria; c__Alphaproteobacteria; o__Acetobacterales; f__Acetobacteraceae; g__Acetobacter; s__Acetobacter tropicalis	GCF_001580915.1	98.05	98.67	1.24	66.67	2939041	27	154839	High Quality	ERS20881791
	Dvale.004	d__Bacteria; p__Proteobacteria; c__Alphaproteobacteria; o__Acetobacterales; f__Acetobacteraceae; g__Gluconobacter_B; s__Gluconobacter_B wancherniae	GCF_007988885.1	98.67	95.77	0	0	2669176	55	152974	High Quality	ERS20881792
	Dvale.005	d__Bacteria; p__Proteobacteria; c__Alphaproteobacteria; o__Acetobacterales; f__Acetobacteraceae; g__Gluconobacter; s__Gluconobacter kondonii	GCF_002723995.1	96.69	95.52	0	0	3316469	295	31797	High Quality	ERS20881793
	Dyanayuyu.001	d__Bacteria; p__Proteobacteria; c__Alphaproteobacteria; o__Acetobacterales; f__Acetobacteraceae; g__Gluconobacter_A; s__Gluconobacter_A sp014132155	GCA_014132155.1	96.65	99.5	0.5	0	3276390	16	498627	High Quality	ERS20881794
	Dyanayuyu.002	d__Bacteria; p__Firmicutes; c__Bacilli; o__Lactobacillales; f__Enterococcaceae; g__Enterococcus; s__	-	-	98.19	1.43	12.5	3577578	136	41338	High Quality	ERS20881795

## Sheet: Supplementary Table S4
	Supplementary Table S4. Reference genomes used to construct the phylogenetic tree and validate the taxonomic annotation of metagenome-assembled genomes (MAGs).
	#Organism Name	Strain	BioSample	BioProject	Assembly	Level	Size(Mb)	GC%	Scaffolds	Release Date	Institution	Host	Isolated from
	Acetobacter tropicalis	LMG 1663	SAMN03799291	PRJNA288385	GCA_001580945.1	Contig	3.77	55.6	132	2017-03-07	Ghent University		Fermenting putrified meat sample
	Acetobacter tropicalis	BDGP1	SAMN07452474	PRJNA397225	GCA_002549835.1	Complete	4.14	55.66	2	2017-10-13	Lawrence Berkeley National Laboratory	Drosophila melanogaster Oregon-R-modENCODE	Male feces
	Acetobacter tropicalis	NBRC 16470	SAMD00166247	PRJDB6077	GCA_007989245.1	Contig	3.53	55.8	186	2019-07-19	National Institute of Advanced Industrial Science and Technology (AIST)	na	na
	Acetobacter tropicalis	LMG 19825	SAMN03799288	PRJNA288385	GCA_001580915.1	Contig	3.56	55.8	222	2016-03-07	Ghent University	Cocos nucifera
	Acetobacter tropicalis	NBRC 16470	SAMD00019861	PRJDB3116	GCA_000787635.2	Scaffold	3.68	55.6	453	2014-11-11	National Institute of Technology and Evaluation Biological Resource Center		Coconut juice
	Acetobacter tropicalis	DmCS_006	SAMN02849419	PRJNA252098	GCA_000755665.1	Contig	3.75	55.5	124	2014-09-18	Cornell Univeristy	Drosophila melanogaster	gut
	Acetobacter tropicalis	DmW_042	SAMN02866222	PRJNA253128	GCA_002153795.1	Contig	3.84	55.3	183	2017-05-19	Cornell Univeristy	fruit fly	kitchen
	Acetobacter tropicalis	DmPark25_167	SAMN15399467	PRJNA642854	GCA_014486685.1	Contig	3.72	55.5	138	2020-09-04T00:00:00Z	Brigham Young University	Drosophila melanogaster
	Acetobacter tropicalis	CS_006_W139	SAMN12113477	PRJNA550209	GCA_008704255.1	Contig	3.81	55.5	120	2019-09-23T00:00:00Z	Brigham Young University	Drosophila melanogaster	cell culture
	Acetobacter tropicalis	CS_006_W138	SAMN12113478	PRJNA550209	GCA_008704245.1	Contig	3.8	55.5	142	2019-09-23T00:00:00Z	Brigham Young University	Drosophila melanogaster	cell culture
	Acetobacter tropicalis NBRC 101654	NBRC 101654	SAMD00015735	PRJDA46891	GCA_000225485.1	Contig	3.72	55.5	773	2011-06-28T00:00:00Z	Yamaguchi University	na	na
	Acetobacter persici	Dm-48	SAMN17146158	PRJNA687492	GCA_018256955.1	Contig	3.51	58.1	31	2021-05-04	Cornell Univeristy	Drosophila melanogaster	Apple dumpster
	Acetobacter persici	TMW2.1084	SAMN04396916	PRJNA311264	GCA_002006565.1	Complete	3.76	57.44	2	2017-02-24	Technische Universitaet Muenchen		Water kefir
	Acetobacter persici JCM 25330	JCM 25330	SAMD00012185	PRJDB590	GCA_000613905.1	Contig	3.7	57.2	236	2014-03-31	The University of Tokyo
	Acetobacter persici	Dm-46	SAMN17146160	PRJNA687492	GCA_018256895.1	Scaffold	3.41	57.8	29	2021-05-04	Cornell Univeristy	Drosophila melanogaster	Apple dumpster
	Acetobacter persici	Ai	SAMD00199037	PRJDB9107	GCA_014132135.1	Scaffold	3.36	58.1	106	2020-07-29	National Institute of Genetics Tokyo	Drosophila melanogaster
	Acetobacter persici	Dm-49	SAMN17146159	PRJNA687492	GCA_018256935.1	Scaffold	3.38	57.7	49	2021-05-04	Cornell Univeristy	Drosophila melanogaster	Apple dumpster
	Acetobacter persici	DmL_053	SAMN02866231	PRJNA253128	GCA_002153675.1	Contig	3.35	58	174	2017-05-19	Cornell Univeristy	Drosophila melanogaster strain W1118	Laboratory
	Acetobacter thailandicus	Dm29	SAMN17146163	PRJNA687492	ASM1825686v1	Scaffold	2023-07-02	50.5	53	2021-05-04	Cornell Univeristy	Drosophila melanogaster	Apple dumpster
	Acetobacter thailandicus	DM59	SAMN17146161	PRJNA687492	ASM1825691v1	Scaffold	2.9	50.5	42	2021-05-04	Cornell Univeristy	Drosophila melanogaster	Apple dumpster
	Acetobacter thailandicus	Dm60	SAMN17146162	PRJNA687492	ASM1825686v1	Scaffold	2023-08-02	50.5	25	2021-06-15	Cornell Univeristy	Drosophila melanogaster	Apple dumpster
	Acetobacter thailandicus	LMG30826	SAMN13343660	PRJNA590951	ASM1151665v1	Contig	2023-08-02	50	45	2020-03-19	Ghent University		Flower
	Acetobacter sicerae	LMG 1531	SAMN13343654	PRJNA590951	ASM1151676v1	Contig	4	57.5	93	2020-03-19	Ghent University		Cider
	Acetobacter sicerae	DmPark20a162	SAMN24198997	PRJNA790448	ASM2128460v1	Contig	2023-07-03	51.5	120	2021-12-25	Brigham Young University	Drosophila melanogaster
	Gluconobacter_cerinus	DM58	SAMN17146176	PRJNA687492	ASM1825651v1	Scaffold	3.6	55.5	35	2021-05-04	Cornell University	Drosophila melanogaster	Apple dumpster
	Gluconobacter cerinus_DM75	DM75	SAMN17146167	PRJNA687492	ASM1825681v1	Scaffold	3.3	55.5		2021-05-04	Cornell University	Drosophila melanogaster	Apple dumpster
	Gluconobacter_cerinus_	DM76	SAMN17146168	PRJNA687492	ASM1825673v1	Scaffold	3.4	55.5	49	2021-05-04	Cornell University	Drosophila melanogaster	Apple dumpster
	Gluconobacter_cerinus	FLW_1	SAMN17815009	PRJNA699901	ASM1686519v1	Contig	3.3	55	4	2021-02-11	University of Florida	Drosophila suzukii	gut homogenate
	Gluconobacter_cerinus	NBRC3267	SAMD00093680	PRJDB6008	ASM272393v1	Contig	3.6	55.5	49	2017-10-24	National Institute of Technology and Evaluation Biological Resource Center
	Gluconobacter_kondonii	Dm-18	SAMN17146181	PRJNA687492	ASM1825644v1	Scaffold	3.5	58	127	2021-05-04	Cornell University	Drosophila melanogaster	Apple dumpster
	Gluconobacter_kondonii	Dm-42	SAMN17146185	PRJNA687492	ASM1825628v1	Scaffold	3.1	58	85	2021-05-04	Cornell University	Drosophila melanogaster	Apple dumpster
	Gluconobacter_kondonii	Dm-47	SAMN17146182	PRJNA687492	ASM1825624v1	Scaffold	3.1	58	95	2021-05-04	Cornell University	Drosophila melanogaster	Apple dumpster
	Gluconobacter_kondonii	Dm-54	SAMN17146183	PRJNA687492	ASM1825637v1	Scaffold	3.5	58	86	2021-05-04	Cornell University	Drosophila melanogaster	Apple dumpster
	Gluconobacter_kondonii	Dm-68	SAMN17146184	PRJNA687492	ASM1825623v1	Scaffold	3.3	58	108	2021-05-04	Cornell University	Drosophila melanogaster	Apple dumpster
	Gluconobacter_kondonii	GC1	SAMN13895846	PRJNA602483	ASM1711490v1	Contig	3.2	58	120	2021-03-01	University of Tuscia	kiwi	fruit pulp
	Gluconobacter_kondonii	NBRC_3266	SAMD00093679	PRJDB6011	ASM272399v1	Contig	3.3	58	63	2017-10-24	National Institute of Technology and Evaluation Biological Resource Center	Fragaria x ananassa
	Gluconobacter_wancherniae	Dm-15	SAMN17146195	PRJNA687492	ASM1825604v1	Scaffold	3.3	55	26	2021-05-04	Cornell University	Drosophila melanogaster	Apple dumpster
	Gluconobacter_wancherniae	Dm-17	SAMN17146193	PRJNA687492	ASM1825603v1	Scaffold	3.3	54.5	24	2021-05-04	Cornell University	Drosophila melanogaster	Apple dumpster
	Gluconobacter_wancherniae	Dm-19	SAMN17146194	PRJNA687492	ASM1825605v1	Scaffold	2.9	55	34	2021-05-04	Cornell University	Drosophila melanogaster	Apple dumpster
	Gluconobacter_wancherniae	LMG27016	SAMN14532027	PRJNA622904	ASM1524458v1	Contig	2.8	55	6	2020-11-05	Ghent University	Seed	na
	Gluconobacter_wancherniae	NBRC_103581	SAMD00166030	PRJDB6206	ASM798888v1	Contig	2.8	55	9	2019-08-01	National Institute of Technology and Evaluation Biological Resource Center:Thailand	Seed	na
	Cedecea lapagei	NCTC11466	SAMEA3282964	PRJEB6403	36672_A01	Complete genome	4.8	54.5	1	2018-12-20	EBI	Human	throat
	Cedecea neteri	FDAARGOS_392	SAMN07312436		ASM239344v1	Complete genome	5.5	54	1	2017-07-03	University of Maryland School of Medicine Institute for Genome Sciences (IGS) - sequencing center	Human	foot
	Cedecea davisae	DSM 4568	SAMN02436914	PRJNA30753	ASM41233v2	Scaffold	4.8	54	44	2013-06-19	EUGSC	Human	gastrointestinal tract
